# Supplementary material for: Endoscopic Vacuum Therapy (EVT) versus Self-Expandable Metal Stent (SEMS) for Anastomotic Leaks after Upper Gastrointestinal Surgery: Systematic Review and Meta-Analysis
Source: Life (Basel). 2023 Jan 19;13(2):287. doi: 10.3390/life13020287 (PMC9968149; doi:10.3390/life13020287)
Supplement: Supplementary file 1 [file life-13-00287-s001.zip]

Archive with 1 entries (1 files):
- life-2147735-supplementary.pdf
